# Supplementary material for: XON9—A Glyco-Humanized Polyclonal Antibody Effective Against Hepatocellular Carcinoma
Source: Int J Mol Sci. 2025 Sep 20;26(18):9185. doi: 10.3390/ijms26189185 (PMC12470362; doi:10.3390/ijms26189185)
Supplement: Supplementary file 1 [file ijms-26-09185-s001.zip]

Archive with 1 entries (1 files):
- ijms-3698718-supplementary.pdf
